# Supplementary material for: Assessment of TSPAN Expression Profile and Their Role in the VSCC Prognosis
Source: Int J Mol Sci. 2021 May 9;22(9):5015. doi: 10.3390/ijms22095015 (PMC8125994; doi:10.3390/ijms22095015)
Supplement: Supplementary file 1 [file ijms-22-05015-s001.zip]

Archive with 1 entries (1 files):
- ijms-1193583-supplementary.pdf
